# Supplementary material for: Speciation atlas of polyoxometalates in aqueous solution (Part II): Molybdenum browns
Source: Sci Adv. 2025 Oct 31;11(44):eaea1910. doi: 10.1126/sciadv.aea1910 (PMC12577712; doi:10.1126/sciadv.aea1910)
Supplement: Supplementary file 2 — Tables S3 and S4 [file sciadv.aea1910_tables_s3_and_s4.zip]

Archive with 2 entries (2 files):
- aea1910_table_s3.xlsx
- aea1910_table_s4.xlsx
