# Supplementary material for: Speciation atlas of polyoxometalates in aqueous solution (Part II): Molybdenum browns
Source: Sci Adv. 2025 Oct 31;11(44):eaea1910. doi: 10.1126/sciadv.aea1910 (PMC12577712; doi:10.1126/sciadv.aea1910)
Supplement: Supplementary file 2 — Tables S3 and S4 [file sciadv.aea1910_tables_s3_and_s4.zip › aea1910_table_s3.xlsx]

## Sheet: Sheet1
		POM anion formula	Synthesis		The oxidation state of addenda metals			Stability/Speciation study reported
			Acid/Base Used	Ref	Determined	Methods	Ref	Conditions	Methods	pH	Species/ stability discovered	Ref
	IsoPOMos
	1	[MoV/VI54H33O174(SO3)3]9−	6 M H2SO4 (pH 2.8)	64	yes	Bond Valence Sum (BVS), redox titration	64	N2-saturated electrolyte (0.5 M H2SO4 (pH 0), 0.05 M H2SO4 (pH 1), and H2SO4/Na2SO4 (pH 2.5))	cyclic voltammetry (CV)	0 – 2.5	stable at pH 1 for several CV cycles	64
		{Mo54}
	2	[MoV/VI58H36O180(SO4)9]6−	6 M H2SO4 (pH 0.15)	64	yes	BVS, redox titration	64	See {Mo54}	CV	0 – 2.5	stable at pH 1 for several CV cycles	64
		{Mo58}
	3	[MoV/VI85H48O267S2(SO3)3]16−	6 M H2SO4 (pH 2.5)	64	yes	BVS, redox titration	64	See {Mo54}	CV	0 – 2.5	stable at pH 1 for several CV cycles	64
		{Mo85}
	4	[MoVI/V102O282(H2O)78(CH3COO)12]12–	25 % HCl,	65	yes	BVS, cerium (IV) redox titration	65	aqueous solutions, theoretical degree of reduction 10 – 100%	resonance Raman (RR), single crystal X-ray diffraction (SXRD)	1.0 – 1.5 ([MoVIO4]2– solution after reduction)	formation of {Mo102} at a 100% degree of reduction (theoretical); could not be isolated if pH ≥ 1.6	48
		{Mo102}	(pH – n.r.)
	5	[MoV/VI108H78O358]14−	6 M HCl (pH 1.05)	64	yes	BVS, redox titration	64	See {Mo54}	CV	0 – 2.5	stable at pH 1 for several CV cycles	64
		{Mo108}
	6	[MoVI/V132O372(CH3COO)30(H2O)72]42–	50 % CH3COOH,	9	yes	BVS, cerium (IV) redox titration	9	aqueous solutions, t = 2 – 3 h, c(POM) = 2∙10-5 mol/L (61)	UV-vis spectroscopy, dynamic light scattering (DLS), static light scattering (SLS)	1.0 – 8.0 ({Mo132} solutions)	stability of {Mo132} confirmed in pH range 1.5 – 6.0 (61)	61, 62, 66
		{Mo132}	(pH – n.r.)					c(Mo132) = 1 mg/mL, H2O – acetone (0 – 100 %) (62), (66)
								c(Mo132) = 1 mg/mL, H2O – acetone (0 – 100 %) (62), (66)			3 – 70 % acetone – H2O mixture: blackberry assemblies, 100 % H2O or 100 % acetone: discrete {Mo132} ions (62), (66)
	7	[MoVI/V140O427H14(H2O)56]28–	10 % HCl (pH – n.r.)	67	yes	cerium (IV) redox titration	67	n.r.	n.r.	n.r.	n.r.	–
		{Mo140}
	8	[MoVI/V142O432(H2O)58H14]26–	0.5 M H2SO4	68	yes	cerium (IV) redox titration	68	aqueous solutions, 0.5 M H2SO4, 0.2 M Na2SO4, under Ar (CV measurements)	UV-vis, CV	0.33 – 3.0 ({Mo142} solutions)	stability confirmed at pH 0.33, not stable at pH 3.0	28
		{Mo142}	(pH – n.r.)
	9	[MoVI/V144O409(OH)28(H2O)56]15−	32 % HCl	69	yes	Manganome-tric redox titration	69	n.r.	n.r.	n.r.	n.r.	–
		{Mo144}	(pH 0.80)
	10	[MoVI/V146O442H14(H2O)58]22–	32 % HCl + conc. HCOOH	70	yes	BVS, cerium (IV) redox titration	70	n.r.	n.r.	n.r.	n.r.	–
		{Mo146}	(pH – n.r.)
	11	[Mo152VI/VO429(μ3-O)28H14(H2O)66.5]16−	10 % HCl	71	yes	BVS	71	n.r.	n.r.	n.r.	n.r.	–
		{Mo152}	(pH – n.r.)
	12	[MoVI/V154(NO)14O420(OH)28(H2O)70](25 ± 5)−	3.5% HCl	72	yes	BVS, manganome-tric redox titration	72	aqueous solutions, reduction level 10 – 100%	RR, infrared spectros-copy (IR), SXRD	1 – 2.5 ([MoVIO4]2- solution after reduction)	pH 1 – 2.5 and 10 – 40 % degree of reduction (theoretical) dominant species is {Mo154} for several days; when degree of reduction is > 60 % (and pH < 1.6) formation of {Mo102}	48
		{Mo154}	(pH 1)
	13	[MoVI/V154O462H14(H2O)58(C5H13N2O2)6]8−	0.5 M H2SO4	73	yes	BVS, redox titration	73	n.r.	n.r.	n.r.	n.r.	–
		{Mo154(Orn)6}	(pH – n.r.)
		Orn = L-ornithine
	14	[MoVI/V154O462H14(H2O)54(C6H9N3O2)8]14−	1 M HClO4 (pH – n.r.)	74	yes	BVS, redox titrations	74	n.r.	n.r.	n.r.	n.r.	–
		{Mo154(His)8}
		His = L-histidine
	15	[MoVI/V154O462H14(H2O)54(C11H12N2O2)8]14−	1 M HClO4 (pH – n.r.)	74	yes	BVS, redox titrations	74	n.r.	n.r.	n.r.	n.r.	–
		{Mo154(Trp)8}
		Trp = L-tryptophan
	16	[MoVI/V154O462H14(H2O)48(C6H13N2O4S2)11]3−	1.1 M HCl (pH ≈ 1.5)	75	yes	BVS, redox titration	75	n.r.	n.r.	n.r.	n.r.	–
		{Mo154(Cys)11}
		Cys = L-cysteine
	17	[MoVI/V154O462H14(H2O)46(C9H11NO3)12]14−	1 M HCl (pH – n.r.)	76	yes	BVS, redox titration	76	n.r.	n.r.	n.r.	n.r.	–
		{Mo154(Tyr)12}
		Tyr = L-tyrosine
	18	[MoVI/V176O496(OH)32(H2O)80]	36.5 % HCl	77	yes	BVS, cerium (IV) redox titration	77	aqueous solutions, reduction level 10 – 100%	RR, IR, SXRD	1 – 2.5 ([MoVIO4]2− solution after reduction)	pH 1 – 2.5 and 10 – 40 % degree of reduction (theoretical) dominant species is {Mo154} for several days; when degree of reduction is > 60 % (and pH < 1.6) formation of {Mo102}	48
		{Mo176}	(pH ~ 1)
	19	[MoVI/V180O536H18(H2O)78(C5H10N2O2)7]6−	1 M HClO4	78	yes	BVS, cerium (IV) redox titration	78	n.r.	n.r.	n.r.	n.r.	–
		{Mo180(Orn)7}	(pH ~ 1.4)
		Orn = L-ornithine
	20	[MoVI36O112(H2O)16]⊂[Mo150O442(OH)10(H2O)61]22–	5 M HCl	79	yes	BVS, redox titration	79	n.r.	n.r.	n.r.	n.r.	–
		{Mo36⊂Mo150}	(pH ~ 1.7)
	21	[{MoVI36O112(H2O)16⊂{H14MoVI/V150O452(H2O)54(C5H13N2O2)6}][H14MoVI/V154O462(H2O)58(C5H13N2O2)6]22−	Conc. HCl (pH 1.2)	73	yes	BVS, redox titration, UV-vis	73	n.r.	n.r.	n.r.	n.r.	–
		{Mo36}@{Mo150}(Orn)6{Mo154}(Orn)6
	22	[MoVI/V240O680−xH60(SO3)20−x(SO4)x](80−2x)− (x is not specified in (80))	3 M H2SO4 (pH – n.r.)	80	yes	BVS	80	n.r.	n.r.	n.r.	n.r.	–
		{Mo240}
	23	[MoVI/V248O720H16(H2O)128]16−	32 % HCl and 0.5 M ascorbic acid (pH – n.r.)	81	yes	BVS, redox titrations	81	n.r.	n.r.	n.r.	n.r.	–
		{Mo248}
	24	[HxMoVI/V368O1032(H2O)240(SO4)48]48−	0.5 M H2SO4	82	yes	BVS, cerium (IV) redox titration	82	aqueous solutions, reduction level 10 – 100 %	RR, IR, SXRD	1 – 1.5 ([MoVIO4]2− solution after reduction)	pH 1 – 1.5, addition of NaCl, and 6 – 22 % degree of reduction (theoretical) resulted with microcrystals and shift in RR spectral pattern; {Mo102} and {Mo368} could possibly co-exist in more strongly reduced solutions of [MoO4]2−	48
		{Mo368}	(pH ~ 1.1)
	Mixed Mo-V POMs
	25	[MoVI/V57VIV6O180(NO)6(OH)3(H2O)18]21–	3.5 % HCl	83, 84	yes	BVS, redox titration	83, 84	aqueous solutions	UV-VIS, RR, electrochemical methods	1.9 – 3.5 ({Mo57V6} solution)	stability of {Mo57V6} confirmed between pH 1.9 – 3.5	85
		{Mo57V6}	(pH – n.r.)
	26	[H3MoVI/V63VIV6(NO)6O195(H2O)12]21–	3.5 % HCl	83, 84	yes	BVS	83, 84	n.r.	n.r.	n.r.	n.r.	–
		{Mo63V6}	(pH – n.r.)
	27	[H3MoVI/V57VIV6(NO)6O189(H2O)12(VIVO)6]15–	3.5 % HCl	86	yes	BVS, cerium (IV) redox titration	86	n.r.	n.r.	n.r.	n.r.	–
		{Mo57V12}	(pH – n.r.)
	28	[{MoVIO3(H2O)}10{VIVO(H2O)}20{(MoVIMoVI5O21)(H2O)3}10({MoVIO2(H2O)2}5/2)2({NaSO4}5)2]20–	1 M HCl	87	yes	BVS, cerium (IV) redox titration	87	n.r.	n.r.	n.r.	n.r.	–
		{Mo75V20}	(pH – n.r.)
	29	[{(MoVI)MoVI5O21(H2O)3(SO4)}12{VIVO)30(H2O)20}]36–	2 M H2SO4	7	yes	BVS, redox titration	7	c({Mo72V30}) = 1 mg/mL, solvent – H2O and H2O/acetone (0 – 90 % acetone)	SLS, DLS, zeta potential study	2 – 8 ({Mo72V30} solutions)	blackberry-type structures not observed in 100 % H2O; only in 2 – 90 % acetone – behavior similar to {Mo132}; pKa ({Mo72V30}) ≈ 3.6	38
		{Mo72V30}	(pH 2.8)
	30	[K20⊂MoVI/V80VIV22O282(SO4)12(H2O)66]8–	2 M H2SO4	88	yes	BVS, cerium (IV) redox titration	88	n.r.	n.r.	n.r.	n.r.	–
		{Mo80V22}	(pH 2)
	31	[{Mo72VIV30IVO282(H2O)66(SO4)12}{MoVI/V114VIMoV28VIVO432(OH)14(H2O)58}]62−	2 M H2SO4	89	yes	BVS, cerium (IV) redox titration	89	n.r.	n.r.	n.r.	n.r.	–
		{Mo214V30}	(pH 2)
	HeteroPOMos
	Fe:
	32	[MoVI57FeIII6O174(NO)6(OH)3(H2O)24]15–	3.5 % HCl	90	yes	BVS, manganometric redox titration	90	n.r.	n.r.	n.r.	n.r.	–
		{Mo57Fe6}	(pH – n.r.)
	33	[MoVI/V59FeIII6O181(NO)6(OH)2(H2O)22]15–	H2SO4	91	yes	Cerium (IV) redox titration	91	n.r.	n.r.	n.r.	n.r.	–
		{Mo59Fe6}	(pH – n.r.)
	34	[{(MoVI)MoVI5O21(H2O)6}12{FeIII(H2O)2}30],	1 M HCl	6	yes	BVS, cerium (IV) redox titration	6	c({Mo72Fe30}) = 1 mg/mL, solvent – H2O and H2O/acetone (0 – 90 % acetone) (38)	SLS, DLS, UV-VIS-nir, RR, IR, powder diffraction X-ray crystallography (PXRD), transmission electron microscopy (TEM), field emission scanning electron microscopy (FeSEM)	2 – 9 ({Mo72Fe30} solutions)	in H2O at pH 2.9 – 6.6, macroions self-assembly into blackberry-type structures;	38, 57, 58, 63
		{Mo72Fe30}	(pH – n.r.)								pKa ({Mo72Fe30}) ≈ 3.9 (38)
								aqueous solutions, c(POM) = 10-4 – 10-8 mol/L, saturated solution (~ 3 % wt.), pH 2 – 9 (57)			spectrophotometric study (λ= 325 nm): (a) diluted solutions of {Mo72Fe30 (10-6 mol/L): almost no change in spectra at pH 3 – 7 (t = 2 – 4 h), outside this pH range – rapid
											decomposition;
											(b) saturated solutions of {Mo72Fe30} (~ 3 % wt.): no change in spectra at pH 3.7 – 5.9 (2 months) (57)
								aqueous solutions, c({Mo72Fe30}) = 0.5 – 0.1 mg/mL, pH 2 – 6.6, T = room temperature (RT) or 50 °C (58)			(a) stability depending on pH (RR experiments): pH 3.7 – 5.9 with pH ≥ 5.5 new band from decomposition;
											(b) self-assembly in blackberries:1) pH < 2.9 discrete almost neutral {Mo72Fe30} clusters,
											2) pH 3.0 – 6.6 blackberries (negative charge ions)
											3) pH ≥ 6.6 decomposition and precipitation (Fe(OH)3); diluted solutions (~ 0.1 mg/mL, pH 2) at T = 50°C after 2 years – discrete clusters confirmed (58)
								m(Mo72Fe30)= 2 g, 50 mL H2O, pH 3.5, T = 100 °C, t = 36 h reflux (63)			behavior at higher temperature; when refluxing {Mo72Fe30}(aq) for 36 h: 50 % in Fe2(MoO4)3 and 50 % intact starting {Mo72Fe30} (63)
	35	[{MoVI(MoVI)5}12{MoV6FeIII24}(CH3COO)20O258(H2O)84]2–	32 % HCl	92	yes	BVS	92	n.r.	n.r.	n.r.	n.r.	–
		{Mo78Fe24}	(pH – n.r.)
	Mn:
	36	[MoVI/V57MnII6(NO)6O174(OH)3(H2O)24]21–	17 % HCl	93	yes	BVS	93	n.r.	n.r.	n.r.	n.r.	–
		{Mo57Mn6}	(pH – n.r.)
	Cu:
	37	[MoVI/V57CuII6(NO)6O168(OH)3(H2O)24]21–	17 % HCl	93	yes	BVS	93	n.r.	n.r.	n.r.	n.r.	–
		{Mo57Cu6}	(pH – n.r.)
	38	[(H4Cu5II)MoVI/V142O432(H2O)55]26–	32 % HCl	94	yes	BVS, redox titration	94	n.r.	n.r.	n.r.	n.r.	–
		{Mo142Cu5}	(pH – n.r.)
	39	[MoVI72CrIII30O252(CH3COO)19(H2O)]−	1 M H2SO4 (pH 2.2)	9	n.r.	n.r.	9	c({Mo72Cr30}) = 1 mg/mL, solvent – H2O	SLS, DLS	2 – 8 ({Mo72Cr30} solutions)	similar behavior in (aq) as {Mo72Fe30}; pH < 2.7 uncharged clusters as discrete molecules in solution, pH 2.7 – 7.0 blackberry type assemblies of {Mo72Cr30}; pKa ({Mo72Cr30}) ≈ 4.4	38
		{Mo72Cr30}
	Y:
	40	[MoV28MoIV122O452H2(H2O)66{YIII(H2O)5}2]24−	HClO4 (pH 1.2)	95	yes	BVS, redox titrations	95	n.r.	n.r.	n.r.	n.r.	–
		{Mo150Y2}
	Ln:
	41	{MoVI/V90LaIII10O280(H2O)80H10}	1 M HCl	96	yes	BVS, redox titrations, UV-vis	96	aqueous solutions, c({Mo90La10}) = 0.05 mg/mL, presence of Ba2+ cation	SLS, DLS, TEM	1.0 ({Mo90La10} solutions)	neutral in solid state, but forms blackberry type assemblies of negatively charged ions in H2O	96
		{Mo90La10}	(pH 1.8)
	42	[MoV20MoVI76O301(H2O)29{LaIII(H2O)6}2][{LaIII(H2O)5}6]22–	NH4OH (pH 3.9 – 4.1)	97	yes	BVS, redox titration, UV-vis	97	n.r.	n.r.	n.r.	n.r.	–
		{Mo96La8}
	43	[MoV24MoVI96O366H14(H2O)48{LaIII(H2O)5}6]4−	HCl (pH 1.2)	95	yes	BVS, redox titrations	95	n.r.	n.r.	n.r.	n.r.	–
		{Mo120La6}
	44	[MoVI/V134O416H20(H2O)46{LaIII(H2O)5}4{LaIII(H2O)7}4{LaIIICl2(H2O)5}2]10−	No acid/base	98	yes	BVS, redox titration	98	n.r.	n.r.	n.r.	n.r.	–
		{Mo134La10}
	45	[MoV28MoIV122O452H2(H2O)66{LaIII(H2O)5}2]24−	HClO4 (pH 1.2)	95	yes	BVS, redox titrations	95	n.r.	n.r.	n.r.	n.r.	–
		{Mo150La2}
	46	{MoVI/V90CeIII10O280(H2O)80H10}	1 M HCl	96	yes	BVS, redox titrations, UV-vis	96	aqueous solutions, c({Mo90Ce10}) = 0.05 mg/mL, presence of Ba2+ cation	SLS, DLS, TEM	1	neutral in solid state, but forms blackberry type assemblies of negatively charged ions in H2O	96
		{Mo90Ce10}	(pH 1.8)
	47	[CeIII11MoVI/V96O286(H2O)101(SO4)8]9–	1 M H2SO4 (pH 2.2)	99	yes	BVS, redox titration, UV-vis	99	n.r.	n.r.	n.r.	n.r.	–
		{Mo96Ce11}
	48	[MoVI/V100CeIII6O306H10(H2O)70]4–	1 M HClO4	100	yes	BVS, redox titration, UV-vis	100	aqueous solutions, c({Mo100Ce6}) = 5 mg/mL	electrospray-ion mobility mass spectrometry (ESI-IMS-MS)	n.r.	confirmed stability in (aq), presence of {Mo100Ce6} synthon in solution	100
		{Mo100Ce6}	(pH – n.r.)
	49	[MoV24MoVI96CeIII6O366H12(H2O)78]6–	HCl (pH 1.2)	95	yes	BVS, redox titrations	95	n.r.	n.r.	n.r.	n.r.	–
		{Mo120Ce6}	1 M HClO4	101		BVS, redox titrations	101	n.r.	n.r.	n.r.	n.r.	–
			(pH – n.r.)
	50	{[MoVI2O2(OH)4(C6H4NO2)2]2[MoVI/V120CeIII6O366H12(OH)2(H2O)76]}4− {Mo2(C6H4NO2)2}2{Mo120Ce6}	1 M HClO4	102	yes	BVS	102	n.r.	n.r.	n.r.	n.r.	–
			(pH ~ 1.4)
	51	[MoVI/V122CeIII5O371(H2O)69H12(C10H16N5O4)3]4–	1 M HClO4 (pH 1.1)	103	yes	BVS, redox titrations, UV-vis	103	aqueous solutions (aq), c(POM) = 5 mg/mL	ESI-IMS-MS, circular dichroism (CD), 1H-NMR	n.r.	confirmed stability in and, potential availability for higher order assemblies	103
		{Mo122Ce5(C10H16N5O4)3}
	52	Λ/Δ-[MoVI/V124CeIII4O376(H2O)64H12(C6H14N4O2)4]8–	1 M HClO4 (pH 1.2 – 1.3)	74	yes	BVS, redox titrations, UV-vis	74	n.r.	n.r.	n.r.	n.r.	–
		Λ/Δ-{Mo124Ce4(Arg)4}
		Arg = L-arginine
	53	Λ/Δ-[MoVI/V124CeIII4O376(H2O)60H12(C11H12N2O2)6]8–	1 M HClO4 (pH 1.2 – 1.3)	74	yes	BVS, redox titrations, UV-vis	74	n.r.	n.r.	n.r.	n.r.	–
		Λ/Δ-{Mo124Ce4(Trp)6}
		Trp = L-tryptophan
	54	Λ/Δ-[(Mo8O26)MoVI/V124CeIII4O376(H2O)60H12(C6H9N3O2)6]12−	1 M HClO4 (pH 1.2 – 1.3)	74	yes	BVS, redox titrations, UV-vis	74	n.r.	n.r.	n.r.	n.r.	–
		Λ/Δ-{(Mo8)Mo124Ce4(His)6}
		His = L-histidine
	55	Δ-[MoVI/V124CeIII4O376(H2O)64H12(C8H13N4O3)4]4–	1 M HClO4 (pH 1.1)	103	yes	BVS, redox titrations, UV-vis	103	aqueous solutions (aq), c(POM) = 5 mg/mL	ESI-IMS-MS, circular dichroism (CD), 1H-NMR	n.r.	confirmed stability in and, potential availability for higher order assemblies	103
		Δ-{Mo124Ce4(C8H13N4O3)4}
	56	Λ/Δ-[(MoVI/V124CeIII4O376(H2O)64H12(C9H15N4O3)4]5–	1 M HClO4 (pH 1.1)	103	yes	BVS, redox titrations, UV-vis	103	aqueous solutions (aq), c(POM) = 5 mg/mL	ESI-IMS-MS, circular dichroism (CD), 1H-NMR	n.r.	confirmed stability in and, potential availability for higher order assemblies	103
		Λ/Δ-{Mo124Ce4(C9H15N4O3)4}
	57	[{MoVI8O26}0.5⊂H12MoVI/V124CeIII4O376(H2O)60(C5H13N2O2)6]4–	1 M HClO4	73	yes	BVS, redox titration, UV-vis	73	n.r.	n.r.	n.r.	n.r.	–
		{Mo8}@{Mo124Ce4(Orn)6}	(pH – n.r.)
		Orn = L-ornithine
	58	[MoVI/V126CeIII4O384H17(H2O)71(C14H22N7O6)3]4−	1 M HClO4 (pH 1.1)	103	yes	BVS, redox titrations, UV-vis	103	aqueous solutions (aq), c(POM)= 5 mg/mL	ESI-IMS-MS, circular dichroism (CD), 1H-NMR	n.r.	confirmed stability in and, potential availability for higher order assemblies	103
		{Mo126Ce4(C14H22N7O6)3}
	59	[MoVI/V126CeIII4O384H18(H2O)71(C16H25N8O7)3]3−	1 M HClO4 (pH 1.1)	103	yes	BVS, redox titrations, UV-vis	103	aqueous solutions (aq), c(POM) = 5 mg/mL	ESI-IMS-MS, circular dichroism (CD), 1H-NMR	n.r.	confirmed stability in and, potential availability for higher order assemblies	103
		{Mo126Ce4(C14H22N7O6)3}
	60	[CeIII6H16.5MoVI/V130O396(H2O)84]1.5−	1 M HClO4	80	yes	BVS, redox titrations	80	n.r.	n.r.	n.r.	n.r.
		{Mo130Ce6}	(pH – n.r.)
	61	[{MoVI17O52(H2O)10}0.5⊂{H14MoVI/V150CeIII2O452(H2O)76(C5H13N2O2)6}]5−	Conc. HCl (pH 1.0)	73	yes	BVS, redox titration, UV-vis	73	n.r.	n.r.	n.r.	n.r.	–
		{Mo17}@{Mo150Ce2(Orn)6}
		Orn = L-ornithine
	62	[{PMoVI12O40}⊂{H14MoVI/V150CeIII2O452(H2O)76(C5H13N2O2)6}]11−	Conc. HCl (pH 1.0)	73	yes	BVS, redox titration, UV-vis	73	n.r.	n.r.	n.r.	n.r.	–
		{PMo12}@{Mo150Ce2(Orn)6}
		Orn = L-ornithine
	63	{[MoVI/V100CeIII6O306H10(H2O)70]2}8−	1 M HClO4	100	yes	BVS, redox titration, UV-vis	100	aqueous solutions, c({Mo200Ce6}) = 5 mg/mL	ESI-IMS-MS	n.r.	unstable as dimer: presence of {Mo100Ce6} synthon in (aq)	100
		{Mo200Ce12}	(pH – n.r.)
	64	{MoVI/V90PrIII10O280(H2O)80H10	1 M HCl	96	yes	BVS, redox titrations, UV-vis	96	aqueous solutions, c({Mo90Ce10}) = 0.05 mg/mL presence of Ba2+ cation	SLS, DLS, TEM	1.0 ({Mo90Pr10} solutions)	neutral in solid state, but forms blackberry type assemblies of negatively charged ions in H2O	96
		{Mo90Pr10}	(pH 1.8)
	65	[MoVI/V120O366(H2O)48H12{PrIII (H2O)5}6]6–	0.4 M HCl	104	yes	BVS, redox titration	104	n.r.	n.r.	n.r.	n.r.	–
		{Mo120Pr6}	(pH – n.r.)
	66	H{MoVI/V92NdIII9O285(H2O)77H10}	1 M HCl	96	yes	BVS, redox titrations, UV-vis	96	aqueous solutions, c({Mo90Nd10}) = 0.05 mg/mL, presence of Ba2+ cation	SLS, DLS, TEM	1.0 ({Mo92Nd9} solutions)	blackberry type assemblies of negatively charged ions in H2O	96
		{Mo92Nd9}	(pH 1.8)
	67	[MoV24MoVI96NdIII6O366H12(H2O)78]6–	HCl (pH 1.2)	95	yes	BVS, redox titrations	95	n.r.	n.r.	n.r.	n.r.	–
		{Mo120Nd6}
	68	H{MoVI/V92SmIII9O285(H2O)77H10} {Mo92Sm9}	1 M HCl	96	yes	BVS, redox titrations, UV-vis	96	aqueous solutions, c({Mo90Sm10}) = 0.05 mg/mL, presence of Ba2+ cation	SLS, DLS, TEM	1.0 ({Mo92Sm9} solutions)	blackberry type assemblies of negatively charged ions in H2O	96
			(pH 1.8)
	69	[MoV24MoVI96SmIII6O366H12(H2O)78]6–	HCl (pH 1.2)	95	yes	BVS, redox titrations	95	n.r.	n.r.	n.r.	n.r.	–
		{Mo120Sm6}
	70	[{MoVI/V128EuIII4O388H10(H2O)81}2]20–	1 M HCl	105	yes	BVS, redox titration	105	n.r.	n.r.	n.r.	n.r.	–
		{(Mo128Eu4)2}	(pH – n.r.)
	71	[GdIII2MoV28MoVI96WVI14O422(H2O)62]38−	1 M HClO4 (pH 2.2)	106	yes	BVS, redox titration	106	n.r.	n.r.	n.r.	n.r.	–
		{Gd2Mo124W14}
	72	[MoV28MoIV122O452H2(H2O)66{ErIII(H2O)5}2]24−	HClO4 (pH 1.2)	95	yes	BVS, redox titrations	95	n.r.	n.r.	n.r.	n.r.	–
		{Mo150Er2}
	73	[MoV28MoIV122O452H2(H2O)66{LuIII(H2O)5}2]24−	HClO4 (pH 1.2)	95	yes	BVS, redox titrations	95	n.r.	n.r.	n.r.	n.r.	–
		{Mo150Lu2}
	IsoPOTs
	W-Mo
	74	[WVI72MoV60O372(H2O)60(CH3COO)36]48–	100% acetic acid (pH 4)	107	yes	BVS, redox titration	107	100 % H2O or 0 – 100 % acetone/H2O solution, c(W72Mo60) up to 1 g/mL	raman spectroscopy, NMR (1H and 13C)	n.r.	stability confirmed when dissolved in H2O, self-assembly into blackberry structures only in 30 – 75 % acetone/H2O mixtures	107
		{W72Mo60}
	75	[MoV28MoVI96WVI14O430(H2O)50]60−	1 M HClO4 (pH 2.2)	106	yes	BVS, redox titration	106	n.r.	n.r.	n.r.	n.r.	–
		{Mo124W14}
	76	[MoV28MoVI98WVI14O441(H2O)51]70−	1 M HClO4 (pH 2.2)	106	yes	BVS, redox titration	106	n.r.	n.r.	n.r.	n.r.	–
		{Mo126W14}
	W-V
	77	[WVI72VIV30O282(SO3)12(H2O)96]36–{W72V30}	2 M H2SO4 (pH – n.r.)	53	yes	BVS	53	n.r.	n.r.	n.r.	n.r.	–
	HeteroPOTs
	Fe:
	78	[WVI72FeIII30O252(SO4)25(H2O)64]32–	0.5 M H2SO4	108	yes	magnetic susceptibility, BVS	108	H2O and acetone/H2O mixture	Raman, SLS, DLS	4.6	formation of blackberry structures in H2O at pH 4.6 and acetone/H2O mixtures	108
		{W72Fe30}	(pH – n.r.)
