# Supplementary material for: Speciation atlas of polyoxometalates in aqueous solution (Part II): Molybdenum browns
Source: Sci Adv. 2025 Oct 31;11(44):eaea1910. doi: 10.1126/sciadv.aea1910 (PMC12577712; doi:10.1126/sciadv.aea1910)
Supplement: Supplementary file 2 — Tables S3 and S4 [file sciadv.aea1910_tables_s3_and_s4.zip › aea1910_table_s4.xlsx]

## Sheet: Sheet1
	POM formula	Type of application	System / Reaction	Solvent	Conditions	Stability of POM checked	Ref
	Mo-based large POMs (Molybdenum Blues & Keplerates)
	[MoVI72MoV60O372(CH3COO)30(H2O)72]42–	(photo)catalysis	CO2 reduction and water oxidation (20)	n – dodecane, EtOH, DMSO, n-octane, H2O/EtOH, H2O, toluene, MeCN, MeOH, CH2Cl2	(20): c(POM) = 0.15 µmol, CO2 (g) purged for 2 h in 10 mL POM (aq), pH = 5 – 8, t = 40 – 75 min, v(H2O) = 10 mL, UV-light (19 mWcm-2, 373 nm)	yes	(12), (14), (20), (109), (110), (111), (112), (113), (114), (115), (116), (117), (118), (119), (120), (121), (122), (123), (124), (125), (13), (15), (30), (32), (126), (127), (128), (129), (130), (131), (132), (133), (134), (135), (136) (137)
	{Mo132}		synthesis of 1,4-diphenyl substituted butane-1,4-dione from styrene (109)		(109): n(styrene) = 2 mmol, v(HCl conc.) = 10 µL, v(DMSO) = 1 mL, t = 10 h, UV – irradiation (373 nm)	no
			oxidation of refractor organo-sulfur compounds (12), (110), (111), (112)		(12): {Mo132} alone and as part of {Mo132}/graphene oxide (GO) catalyst, m(catalyst) = 100 mg, model diesel oil (organo-sulfur compounds in n – dodecane, 500 ppm sulfur), T = 60 °C, t = 150 min, H2O2/sulfur compound= 1:6.	yes
					(110): {Mo132} part of catalyst Fe3O4@SiO2/ionic liquid (IL) - {Mo132}, model fuel: DBT in n-octane (500 ppm sulfur content), catalyst dosage = 0.0065 g cat. / g model fuel, n(H2O2)/n(sulfur) = 20.5, T = 62.5 °C, t = 30 min.
					(111): catalyst: amine-functionalized magnetic silica nanoparticles (MSNP/APTES) – {Mo132}, model oil: dibenzothiophene (DBT) in n-octane (c(S) = 500 ppm), c(cat.) = 0.0074 g cat g-1, T = 331 K, t = 30 min, O/S= 20.7.
					(112): catalyst: zeolitic imidazolate framework-8 (ZIF-8)@{Mo132}, model oil: DBT in toluene (c(S) = 500 ppm), O/S = 3, m(cat) = 100 mg, T= 80°C.
			photo-chemical de-carboxylative cross coupling of acrylic acid and iodobenzene (14)		(14): n({Mo132}) = 0.0024 mmol, n(acrylic acid) = 2 mmol, n(iodobenzene) = 1 mmol, n(K2CO3) = 1.5 mmol, v(DMSO) = 3 mL, UV-light (10 W, 373 nm), t = 36 h	yes
			oxidation of hydroxyfurfural (HMF) (113)		(113): n(HMF) = 0.5 mmol, n({Mo132}) = 0.0005 mmol, v(DMSO) = 6 mL, T = 130 °C, t = 6 h, 800 rpm	yes
			oxidation of pyridines to N – oxides (114)		(114): n({Mo132}) = 0.01 mmol, n(substrate) = 1 mmol, n(H2O2, 30 % aq.) = 5 mmol, T = 298 K, t = 6 – 24 h	yes
			condensation of 1,2 – diamines with 1,2 – dicarbonyls (115)		(115): (a) synthesis of quinoxalines: n(4,4‘ – dimethoxybenzil) = 1 mmol, n({Mo132}) = 0.2 mol%, n(o – phenylenediamine) = 1.5 mmol, T = 60 °C; (b) synthesis of pyrido [2, 3, - b] pyrazines: n(4,4‘ – dimethoxybenzil) = 1 mmol, n({Mo132}) = 0.4 mol%, n(5 – bromo – 2,3 – diaminopyridine) = 1.5 mmol, T= 75 °C	yes
			oxidation of sulfides and olefins with H2O2 (116)		(116): (a) oxidation of sulfides: v(H2O) = 1 mL, c(sulfides)= 1.0 M, n({Mo132}) = 0.1 – 2 µmol, n(H2O2, 30%) = 2 mmol, V(H2O2)= 200 µL, t = 45 min, T= 25 °C; (b) epoxidation of olefins: v(EtOH) = 2 mL, n(olefins) = 1 mmol, n({Mo132}) = 2 µmol, n(H2O2, 30%) = 2 mmol, V(H2O2) = 200 µL, T = 75 °C	yes
			synthesis of dihydropyrano[3,2-c]chromenes (117)		(117): n(4-hydroxycoumarin) = 1.0 mmol, n(aldehyde) = 1.0 mmol, n(malononitrile) = 1.0 mmol, m({Mo132}) = 0.07 g, v(solvent) = 2 mL, T = RT;	no
			synthesis of biscoumarins (118)		(118): m({Mo132}) = 0.07 g, n(4-hydroxycoumarin) = 2 mmol, n(4-chlorobenzaldehyde) = 1 mmol, v(EtOH) = 5 mL, reflux	yes
			photocatalytic decoloration of RhB (119)		(119): m(catalyst) = 2.0 – 3.0 mg, c(RhB) = 2.0 mg/L. v(RhB) = 50 mL, acetic acid, pH= 3.5 – 4.0, t= 3 – 6 h	yes
			triglyceride transesterification and free fatty acid esterification (biodiesel production from acidic soybean oil) (120)		(120): {Mo132} as part of 0.3{Mo132}@ soft-oxometalates - zeolitic imidazolate framework-8 (SOM-ZIF-8) catalyst, T = 130 °C, t = 8 h, catalyst loading = 2 wt % (relative to oil mass), MeOH/oil = 30:1, oleic acid	yes
			synthesis of dimethyl carbonate from MeOH and CO2 (121)		(121): {Mo132} as part of dendritic fibrous nanotitanium (DFNT) dendritic fibrous nanosilica @IL/Mo132 catalyst, m(catalyt) = 15 mg, n(MeOH) = 1.2 mmol, T = 100 °C, t = 10 h, constant CO2 pressure	no
			selective photocatalytic C – C bond cleavage of lignin model (122)		(122): n(substrate) = 0.05 mmol, n(Mo132) = 1 mol % of substrate, p(O2) = 1 atm, t = 15 min, Xe lamp 300 W, t = 6 h, T = 20 °C, v(H2O/MeCN, 1:1) = 2 mL, 1 M HCl	yes
			cycloaddition of allylic chlorides, aryl alkynes and carbon dioxide (123)		(123): {Mo132} as part of dendritic fibrous nanosilica (DFNS)/IL/Mo132 catalyst, m(catalyst) = 5 mg, n(cinnamyl chloride) = 1.1 mmol, n(phenylacetate) = 1.1 mmol, n(K2CO3) = 2.0 mmol, constant CO2 pressure, T = 70 °C, t = 4 h, 1 M H2SO4	yes
			base-free CO2 hydrogenation to formic acid (124)		(124): {Mo132} as part of Mo132@ mesoporous iron carboxylate (III) MIL-100 metal-organic framework (MIL-100 (Fe)) catalyst, n(catalyst) = 0.5 µmol, m(Pd/C) = 0.5 g, p(CO2/H2, 1:1) = 50 bar, v(H2O) = 50 mL, t = 1 – 24 h, T = 20 – 80 °C	yes
			oxidation of substituted phenols when in form of L-Mo132 isomer (125)		(125): m(L-Mo132) = 5 mg, n(substrate) = 0.1 mmol, v(tert-butyl hydroperoxide (TBHP)) = 100 µL, T = 80 °C, V(MeCN) = 2 mL, t = 6 h	yes
			selective oxidation of 2-chloroethyl ethyl sulfide (CEES) (15)		(15): n(catalyst) = 0.53 µmol, n(2-chloroethyl ethyl sulfide (CEES)) = 0.042 mmol, v(CEES) = 5 µL, n(30 % H2O2) = 0.042 mmol, V(30 % H2O2) = 4.3 µL, V(CH2Cl2) = 500 µL, T = 20 ℃, t = 5 min, 1 M HCl	yes
			Selective epoxidation of alkenes with H2O2 (126)		(126): catalyst – {Mo132} – MimAm, MimAM = 3-aminoethyl-1-methylimidazolium, v(EtOH) = 2 mL, n(catalyst) = 2 µmol, n(alkene) = 1 mmol, n(H2O2) : n(alkene) = 2 : 1, t= 60 min, reflux	yes
		material science	POM – SiO2 hybrid material with nanochemical functions (30)	EtOH, H2O MeCN, acetate Buffer pH 4.88, H2O/MeCN	(30): 0.1 M HCl, pH 4.3, solution: 1 mL H2O, 150 mg PEG200 and 1 mL tetramethylorthosilicate (TMOS), m(POM) = 50 mg, extraction solvent – acetone	yes
			photoanode in dye-sensitized solar cells (13)		(13): 5% {Mo132}/TiO2 photoanode, Pt counter electrode, electrolyte pair (I-/I3-), di-tetrabutylammonium cis-bis(isothiocyanato)bis(2,2'-bipyridyl-4,4'-dicarboxylato)ruthenium(II) (dye N719), c(N719) = 0.2 mM in absolute EtOH, t = 24 h	yes
			corrosion inhibitor for carbon steel in acidic media (127)		(127): {Mo132} a part of ZIF-8@{Mo132} composite, T = 30 °C, c(HCl) = 1 M, t = 1 – 10 h, 3 cm x 3 cm x 1 mm carbon steel plates; 10-6 M, v(synthon) = 100 – 500 µL, c(CaCl2) = 0.42 – 0.644 M, v(CaCl2) = 100 µL – 5 mL	yes
			electrode materials for supercapacitors (128)		(128): {Mo132} a spart of Mo132 – dodecyltrimethylammonium bromide – electrochemically exfoliated graphene nanosheets (DTAB – EEG) hybrid material, 1 M H2SO4 as electrolyte, tri electrode system: working electrode (80 % wt Mo132 – DTAB – EEG hybrid, 10 % wt carbon black and 10 % wt poly(tetrafluoroethylene) binder), counter electrode (Pt plate) and reference electrode (Ag/AgCl (saturated KCl))	yes
			dye-loaded nanovesicles and Langmuir-Schaefer films (129)		(129): {Mo132} as part of {Mo132}@{Si(CH2)3NH2}x@{C18}y (x = 6 or 12, y = 5 or 9) synthon, organic dyes: fluorescin or eriochrome black T, c(synthon) = 2.2 ∙ 10-6 M, v(synthon) = 100 – 500 µL, c(CaCl2) = 0.42 – 0.644 M, v(CaCl2) = 100 µL – 5 mL	yes
			POM-based triboelectric nanogenerator (130)		(130): 1 mg/mL {Mo132} spin-coated on Indium Tin Oxide-PET surface, t = 30 min, T = 80 °C	yes
			POM-doped sulfonated poly(aryl ether ketone sulfone) as new proton exchange membrane fuel cells (131)		(131): {Mo132} as part of membrane, 2-methylimidazole – {Mo132} loading = 5 wt%, T = 80 °C, power density = 266.2 mW/cm2	yes
			SnO2@{Mo132} as electron transport layer for perovskite-based photodetector (132)		(132): SnO2@{Mo132} spin coated on ITO/glass (T = 150 °C, t = 30 min, 3000 rpm), DMF : DMSO = 4:1 (v:v), m(PbI2) = 0.461 g, m(CH3NH3I) = 0.157 g, T = 70 °C, t = 30 min, 2000 rpm	yes
			precursor in synthesis of V-MoS2/carbon cloth electrocatalyst for H2 evolution (32)		(32): m(POM) = 250 mg, m(thioacetamide) = 400 mg, v(H2O) = 50 mL, T = 200 °C, t = 24 h, mixture of HNO3 conc. and H2SO4 conc.	yes
			composite films with enhanced optical nonlinearities (133)		(133): H2O, pH 4.0, T = RT	yes
			nanogenerator for harvesting biomechanical energy (134)		(134): three-electrode system, KCl electrolyte solution, T = RT, γ(POM) = 3 mg/mL	yes
		medicine & biotechnology	opposite color response of {Mo132} to the existing states of human papillomavirus (HPV) major capsid protein, L1-pentamer (L1-p), and virus-like particles (VLPs) (135)	H2O/buffer, H2O, DMSO	(135): c({Mo132}) = 2.5 µM, c(L1-p) = 10.0 µM, c(VLPs) = 10 µM, t = 24 h, assembly buffer (10 mM phosphate, 500 mM NaCl, 0.03% Tween 80, pH 5.4), disassembly	yes
					buffer (50 mM Tris, 100 mM NaCl, 2 mM EDTA, 20 mM DTT, 0.01 % Tween 80), buffer A (50 mM MOPs, 250 mM NaCl, 10 mM DTT, pH 7.0), T = 4 – 25 °C
			bioimaging or photovoltaic applications (136)		(136): c({Mo132}) = 2.7 ∙ 10-6 M, v(H2O) = 25 mL, n({Mo132})/n(dye) = 1:1, 1:8, 1:20, 1:24, 1:34 and 1:38	yes
			controlled metronidazole (MTN) drug delivery and cell adhesion for bone tissue regeneration by Mo132/MTN/poly(methyl methacrylate) (137)		(137): {Mo132} as part of Mo132/ MTN/poly(methyl methacrylate), v(DMSO) = 3 – 5 mL, v(PBS) = 5 mL, pH = 7.4, T = 37 °C, t = 7 – 14 days	no
	[MoVI110MoV28O416H6(H2O)58(CH3CO2)6]32−	medicine & biotechnology	bioimaging or photovoltaic applications (136)	H2O	see {Mo132}	yes	(136)
	{Mo138}
	[MoVI/V142O432(H2O)58H14]26–	material science	hybrid Langmuir-Blodgett (LB) films with redox properties (electrode material) (31)	0.01 M NaHSO4	c(NaHSO4) = 0.01 M as an electrolyte, working electrode: glass slides with deposited DODA/Mo142 LB films, reference electrodes: Ag/AgCl (saturated KCl), counter electrode: Pt wire	yes	(31)
	{Mo142}
	[MoVI/V154O462H14(H2O)70]14–	(photo)catalysis	oxidation of cyclohexane (138), (139), (140)	H2O, buffers (pH 5 – 8), EtOH, DMSO, cyclohexane	(138): T = 180 °C, p(O2) = 3 bar, t = 17 h, m(POM) = 6 mg.	yes	(10), (20), (22), (23), (24), (29), (110), (138), (139), (140), (141), (142), (143), (144), (145), (146), (147)
	{Mo154}				(139): m(cyclohexane) = 8.5 g, m(POM) = 6 mg, T = 140 °C, p(O2) = 3 bar, t = 17 h. (140): catalyst: {Mo154}@ β-cyclodextrin (CD) grafting a pyridinium cation (CDC), c(cyclohexane) = 2.45 mM, c(cat.) = 0.204 mM, T = RT – 65 °C, t = 180 min, p(O2) = 1 atm, NIR irradiation (808 nm, 1000 mWcm-2)
			CO2 reduction and water oxidation (20)		see {Mo132}	yes
			adsorption of gases and vapors (N2, CO2, MeCN, py, benzene) (10)		(10): catalyst: POM – DODA, n(ethyl acetate) = 1.7 mmol, v(H2O) = 3 mL, m(cat.) = 80 mg, T = 60 °C	yes
			aerobic oxidation of sulfur mustard analogs (141)		(141): T = 25 °C, p = 1 atm O2, t = 45 min	yes
			synthesis of 1,4-diphenyl substituted butane-1,4-dione from styrene (110)		see {Mo132}	yes
		medicine & biotechnology	chemo-photothermal therapy agents (142), (22), (143)	H2O, Hank's Balanced Salt Solution with 4-(2-hydroxyethyl)-1-piperazineethanesulfonic acid (HBSS-HEPES) (pH 7.4) and Hank's Balanced Salt Solution with 2-(N-morpholino)ethanesulfonic acid (HBSS-MES) (pH 5.5 and 6.2), PBS buffers pH 3.0 – 11.0, LB medium pH 5	(142): hydrogel with 0.082 wt. % {Mo154}, pH 5.5, 6.2 and 7.4, t(drug release) = 180 – 300 min, T = 37 °C.	yes
					(22): T = 25, 37, 43 and 47 °C, NIR laser (1.0 W cm-2, 5 − 10 min), c(POM complex) = 0.05 mM.
					(143): c(POM) = 0.4 – 3.2 µM, Cys/POM = 600, pH 5.0, T = 4 °C, t = 48 h, NIR laser (1.4 W cm-2, t = 5 min)
			stability improvement of HPV capsid L1 protein used in HPV vaccines and anti-tumor effects of {Mo154} (23); antibacterial materials (24)		(23): {Mo154}@VLP assemblies: T = 4 °C, t = 24 h, PBS buffer pH 5.4, stability in pH range 3.0 – 9.0, T = 4 – 50 °C.	yes
					(24): c(Mo154) = 5 µM, T = 37 °C, t = 4 h, NIR laser (1.4 W cm-2) 10 min
		material Science	hybrid material based on MBs incorporation into nanotubes for construction of new nanodevices (144)	NaOAc – HOAc pH 3.6, 0.02 M NaOAc – HOAc pH 4.0, DMF, THF	(144): NaOAc – HOAc pH 1.7 – 3.6, t = 20 min (for material assembly)	yes
			3D-{Mo154}n material as proton conductive material (145)		(145): proton conductivity experiments: T = 22 – 70 °C, RH 58 – 100 %	yes
			POM-dressed polymersomes (146)		(146): 0.02 M NaOAc – HOAc pH 4, c(poly(ethylene oxide)-block-poly(ε-caprolactone) (PEO-b-PCL)) = 2 g/L, v(DMF) = 2 mL	yes
			cathode material in Mg-rechargeable batteries (MRBs) (29)		(29): all-phenyl complex (APC) electrolyte: 2 M AlCl3 in THF and 2 M PhMgCl in THF, electrode: 80 % Mo154, 10 % polyvinylidene fluoride and 10 % carbon black	yes
		analytical chemistry	determination of phosphate (147)	H2O	(147): t = 40 min, c(PO43−) = 5.0 – 50.0 mg/mL, 1 M H2SO4	no
	[MoVI/V176O528H16(H2O)80]16–	material science	POM – SiO2 hybrid material with nanochemical functions (12)	aqueous solution of PEG200 and tetramethylorthosilicate (TMOS) (hybrid material preparation), NaOAc – HOAc buffer pH 3.80, DMF	see {Mo132}	yes	(12), (26), (27), (148), (149)
	{Mo176}		POM-adsorbed lipid membrane (26)		(26): 0.02 M acetate buffer pH 3.80, sonification for 30 min, POM/lipid bilayer = 0.013
			zinc porphyrins-POM hybrids as nonlinear optical limiting materials (148)		(148): DMF, c(POM hybrid) = 1.0 x 10-5 mol/L
		host-guest chemistry	discrete inorganic-organic nanocomposites with metalloporphyrins (27)	MeCN or H2O	(27): c(metalloporphyrins) = 2.4 – 2.5 ∙10-6 M, c(POM) = 0.5 equiv or 2.2 x 10-6 M, T = 20 °C
		adsorbent for heavy metals and microplastics	removal of heavy metals and microplastics from water (149)	de-ionized H2O	(149): 50 mg / L mixed-size PVC beads and heavy metal salts (Pb2+, Cu2+, Co2+, Ni2+, Hg2+ and Cd2+), 2 g adsorbent (POM-IL@SiO2), t = 24 h, 600 rpm
	[HxMoVI/V368O1032(H2O)240(SO4)48]48–	(photo)catalysis	synthesis of 1,4-diphenyl substituted butane-1,4-dione from styrene (110), (150), (151)	DMF, H2O, Na2CO3, distilled EtOH, H2O/acetone	(110): See {Mo132}. (150): {Mo368} as part of Mo368@Ar – g – C3N4/DFNT catalyst, m (catalyst) = 10 – 25 mg, c(KOH) = 1 M, v(KOH) = 30 mL, p(H2) = 15 bar, p(CO2) = 15 bar, UV irradiation 10 min, pH = 2 – 13.	no (110), yes (150) – (151)	(11), (110), (150), (151), (152), (153), (154), (155), (156), (157)
	{Mo368}				(151): {Mo368} as part of DFNS@cellulose – Mo368 catalyst, m(catalyst) = 8 mg, v(Na2CO3) = 20 mL, c(Na2CO3) = 1.5 M, H2/CO2 = 8:8, T = 40 °C, 400 rpm, t = 3 h
			CO2 reduction (11)		(11): v(H2O) = 10 mL, c(POM) = 0.3 µmol, CO2 gas purging for 2.5 h, UV-light (8 W lamps, 373 nm), pH = 5 – 9, t = 6 h, 0.1 M HCOOH as external standard	yes
			as POM@TiO2 composite: oxidation of olefins and sulfides by DFNS@IL-Mo368 nanoparticles (152)		(152): {Mo368}as part of DFNS@IL-Mo368, oxidation of sulfides: n(sulfides) = 1 mmol, m(catalyst) = 0.79 mg, T = 25 °C, oxidation of olefins: n(sulfides) = 1 mmol, n(catalyst) = 0.0001 mmol, T = 75 °C, p(O2) = 2 MPa	yes
			production of biodiesel from absolute MeOH and sunflower oil (153)		(153): {Mo368}as part of CNTs – IL@{Mo368} catalyst, oil/alcohol = 1 :30, m(catalyst) = 5 mg, 500 – 600 rpm, t = 4 h, T = 50 °C	no
		material science	photoanodes of dye-sensitized solar cells (154)	absolute EtOH, 0.1 M H2SO4 and 0.5 M Na2SO4 (v:v = 2:8), phosphate buffer (PBS) solution (1/15 M KH2PO4 and 1/15 M Na2HPO4) pH 6.24	(154): c(dye N719) = 0.2 mM in absolute EtOH, t = 24 h, T = RT, electrolyte solution: 0.1 M LiI, 0.05 M I2, 0.6 M 1,2 – dimethyl – 3 – propylimidazolium iodide, 0.5 M 4 – tert – butyl – pyridine in 3 – methoxypropionitrile, electrode rinse with absolute EtOH and drying with N2	yes
			anode material for Li-ion storage device (155)		(155): {Mo368}//Ni-Co-Mn polycrystalline compound (NCM11-A) full cell for Li storage (1 : 2), c(LiPF6) = 1 M, electrolyte solution: 1:1 ethylene carbonate/diethyl carbonate with 10 % fluoroethylene carbonate, full cell sealed for at least 6 h before tests	yes
			electrochemical detection of hydroquinone (156)		(156): {Mo368} as part of Mo368 – DODA porous film on glassy carbon electrode, m(hydroquinone) = 50 mg, 0.1 M H2SO4 and 0.5 M Na2SO4 (v:v = 2:8), 0.1 M H2SO4	yes
			electron donor in cardiac troponin I (cTnI) photoelectrochemical sensor (157)		(157): {Mo368} as electron donor in photochemical sensor, c(Mo368) = 0.02 mg/mL, electrolyte: PBS buffer containing {Mo368} pH 6.24, irradiation 100 W LED lamp, v(cTnI) = 6 µL, γ(cTnI) = 1.00 pg mL−1 – 100 ng mL−1	no
	[H3Mo57V6(NO)6O183(H2O)18]21-	material science	(DODA)20{H3Mo57V6} LB thin film (functional material) (158)	H2O	(158): HCl pH 1.0, DODA∙Br in CHCl3, v(CHCl3) = 25 mL, m((DODA)20{H3Mo57V6}) = 226.4 mg, T = 20 °C, HCl, DODA = dimethyl-dioctadecylammonium	yes	(158), (159)
	{H3Mo57V6}		{H3Mo57V6} – PAH ultra-thin multilayer films (159)		(159): c(poly(ethylene-imine) (PEI)) = 10-2 M, v(PEI) = 10 mL, c(polystyrene sulfonate (PSS)) = 10-2 M containing c(NaCl) = 1 M, c(poly(allylamine hydrochloride) (PAH)) = 10-2 M containing c(NaCl) 1 M pH 5 − 6, c({H3Mo57V6}) = 2 x 10-4 M pH 3.5
	[{(MoVI)MoVI5O21(H2O)3(SO4)}12{VIVO)30(H2O)20}]36−	catalysis	precursor in the synthesis of V-MoS2/CC electrocatalyst for H2 evolution (32)	DMSO, H2O, EtOH, EtOAc, CH2Cl2	see {Mo132}	yes,	(15), (16), (18), (32), (130), (134), (160), (161), (162), (163), (164), (165)
	{Mo72V30}		catalytic oxidation of hydroxyfurfural (HMF) (16)		(16): {Mo72V30} as part of Mo72V30@Fe3O4/C catalyst, m(catalyst) = 10 mg, m(HMF) = 32 mg, v(DMSO) = 6 mL, T = 120 °C, t = 4 h, p = 0.4 MPa, 800 rpm	no (163)
			synthesis of benzimidazoles (18)		(18): n(benzaldehyde) = 1 mmol, n(1,2-phenylenediamine) = 1.2 mmol, v(EtOH) = 2 mL, n({Mo72V30}) = 1.0 µmol
			selective aerobic benzylic C-H oxidation co-catalyzed by N-hydroxyphthalimide (NHPI) and {Mo72V30} (160)		(160): n(POM) = 0.1 µmol, n(NHPI) = 0.02 – 0.03 mmol, n(alcohol) = 0.2 mmol or n(benzylic hydrocarbon) = 0.2 mmol, p(O2) = 1 atm, T = 70 °C, t = 3 h
			epoxidation of alkenes (161)		(161): n(catalyst) = 1 mmol, n(olefin) = 1 mmol, n(30% − H2O2) = 1 mmol, T = 50 ℃, t = 2.5 h
			oxidation of sulfides (162)		(162): n(catalyst) = 10 µmol, n(sulfides) = 1 mmol, n (30 % − H2O2) = 2 mmol, v(H2O2) = 3.0 mL, T = 25 ℃, t = 20 min
			selective oxidation of CEES (15)		see {Mo132}
		material science	POM-based triboelectric nanogenerator (129)	H2O, toluene	see {Mo132}
			charge storage for Lithium-Ion batteries in POM-based anodes (163)		(163): anode material preparation: {Mo72V30}: carbon black (Super P): sodium carboxymethyl cellulose = 70:20:10 in H2O, coated on Cu foil, Li-foil as counter and reference electrode, electrolyte solution: 1 M LiPF6 in ethylene carbonate/diethyl carbonate (1:1) with 10 wt % fluorethylene carbonate
			POM-based surfactant (164)		(164): {Mo72V30} and amine-terminated polydimethylsiloxane (PDMS-NH2) surfactant, c(Mo72V30) = 0.01 mg/mL, c(PDMS-NH2) = 5 mg/mL, t = 1 h, pH (aq phase) = 3.9, interfacial tension = 22 mN/m, toluene/H2O
			electrode material in Lithium-Ion Storage (165)		(165): {Mo72V30} as part of EMI-Mo72V30@rGO anode material, working electrode preparation: 1-ethyl-3-methylimidazolium (EMI)-Mo72V30@rGO, carbon black : PDVF = 7 : 2: 1 in NMR solution, coated on Cu foil, T = 100 °C, t = 12 h drying, m(active material) = 1 mg, LIBs half-cell: working electrode, counter electrode Li foil, electrolyte: 1 M LiPF6 in EC and DMC (1:1)
			nanogenerator for harvesting biomechanical energy (134)		see {Mo132}
	Na15[MoVI57FeIII6O174(NO)6(OH)3(H2O)24]15−	material science	DODA/{Mo57Fe6} LB films with magnetic properties	H2O	c(POM) = 10-5 – 10-6 M, c(DODA) = 10-3 M	yes	(166)
	{Mo57Fe6}
	[{(MoVI)MoVI5O21(H2O)6}12{FeIII(H2O)2}30],	(photo)catalysis	visible light-driven degradation of rhodamine B (RhB) dye (167)	H2O, acetate buffer, EtOH, CH2Cl2, CH2Cl2/EtOH, MeCN	(167): c(POM) = 3.2 µM, c(RhB) = 2 – 50 mg/mL, pH = 2.5, t = 5 min sonification, t = 15 min stirring in the dark, t = 2 h stirring under direct solar irradiation	yes	(15), (19), (134), (161), (167), (168), (169), (170), (171), (172), (173), (174), (175), (176), (177), (178), (179), (180), (181), (182)
	{Mo72Fe30}		catalyse-like activity of {Mo72Fe30} (H2O2 decomposition) (168), (169), (170)		(168): m(POM) = 6 mg, v(0.1 M acetate buffer, pH 3) = 10 mL, c(H2O2) = 20 mM or v(30 % degassed H2O2) = 10 µL, T = 298 K, VIS light irradiation (40 W CFL bulb or sunlight),0.02 M H2SO4, v(0.02 M H2SO4) = 9 mL to 1 mL reaction mixture
					(169): n(POM) = 0.32 µmol, c(acetate buffer) = 0.1 M, pH = 3, v(buffer) = 10 mL, c(H2O2) = 20 mM, T = 298 K, visible light, c(H2SO4) = 0.2 M, H2SO4, V(H2SO4) = 9 Ml
					(170): catalyst: melem (2,5,8-triamino-heptazine)/{Mo72Fe30}, c(H2O2) = 20 mM, v(0.1 M acetate buffer, pH 3) = 10 mL, m(POM) = 0.14 mg (in 8 mg catalyst), T = RT, t = 3 h, full-spectrum 18 W reptile light
			epoxidation of olefins (161), (171), (172)		(161): see {Mo72V30}.
					(171): n(catalyst) = 2 µmol, n(olefin) = 1 mmol, v(EtOH) = 2 mL, n(30 % H2O2) = 3 mmol, v(H2O2) = 0.3 mL, T = 75 ℃, t = 5 h.
					(172): catalyst: PMo12 ⊂ Mo72Fe30, n(catalyst) = 2.5 µmol, n(substrate) = 5 mmol, v(H2O) = 5 mL, n(30 % H2O2) = 2 mmol, T = 25 ℃, t = 3 h.
			catalyst in water oxidation (173)		(173): m(catalyst) = 0.5 mg, c([Ru(bpy)3]2+) = 1 mM, c(Na2S2O8) = 10 mM, c(sodium borate buffer) = 10 mM, pH = 9, T = RT, blue light ~ 420 nm, system: light/ photosensitizer [Ru(bpy)3]2+/electron acceptor [S2O8]2−/catalyst
			electrocatalytic water reduction (174)		(174): electrolyte 0.1 M Na2SO4 in three electrode system, pH = 2.5, CV scan rate 10 – 100 mV/s, current density 1 mA/cm2, t = 5 h
			selective oxidation of CEES (15)		see {Mo132}
			catalytic oxidation of sulfides (catalyst Keggin ⊂ Mo72Fe30) (175)		(175): n(DBT) = 500 ppm or n(sulfides) = 1 mmol, n(catalyst) = 1.0 – 1.5 µmol, v(30 % H2O2) = 100 – 300 µL, T = RT
			oxidation of alcohols in water by PMo12 ⊂ Mo72Fe30 (176)		(176): n(POM) = 1 µmol, n(alcohol) = 1 mmol, n(H2O2) = 4.5 mmol, T = 45 ℃, t = 45 min
			synthesis of benzimidazoles (19)		(19): n(benzaldehyde) = 0.2 mmol, n(o-phenylenediamine) = 0.21 mmol, n(Mo72Fe30) = 0.1 µmol, p(O2) = 1 atm, T = 40 – 60 ℃
			electrocatalyst in water splitting (177)		(177): three electrode system: POM-coated glass electrode (working electrode), Ag/AgCl (reference electrode), Pt-foil (counter electrode), c(KOH) = 1 M, acetic acid
		material science	anode material for Li-Ion batteries (178)	EC/DEC 1:1 with 10% fluoroethylene carbonate (FEC) additive, CHCl3 – CH3OH 3:1	(178): half-cell: electrolyte – 1 M LiPF6, electrode:{Mo72Fe30} coated on Cu foil, working electrode – Li foil, full cell: {Mo72Fe30}//LiFePO4
			self-patterning porous films of {Mo72Fe30}(DODMA)3 (179)		(179): c(Mo72Fe30) = 8 mg/mL, c(DODMABr) = 1 mg/mL, v(DODMABr) = 4 mL
			nanogenerator for harvesting biomechanical energy (134)		see {Mo132}
		medicine & biotechnology	formation of molecular associates of POM with biologically active substances (180)	H2O, phosphate buffer solutions	(180): biologically active substances = vitamin B1, insulin, meglumine acridonacetate, egg protein albumin, POM/vitamin B1 = 4/1, pH ≈ 4, c(POM) = 10-5 − 5∙10-5 M
			antitumor drug (doxorubicin (DOX)) delivery complex (181)		(181): drug delivery system {Mo72Fe30}@(DOX)12, phosphate buffer solutions, pH = 7.4, t = 50 min
			antimicrobial properties of supramolecular complex {Mo72Fe30}@TC12.5 (182)		(182): 20 mL agar LB medium inoculated with E. coli, c(TC) = 0.2 g/L, c(POM) = 0.65 g/L, TC/POM= 12 : 1, v = 40 µL, T = 36 ℃ incubation overnight
	[(H4CuII5)MoVI/V142O432(H2O)55]26–	catalysis	electrocatalytic reduction of O2 to H2O	0.5 M H2SO4 or 0.2 M Na2SO4	c(O2) ≈ 1 mM, in 0.2 M Na2SO4 (pH 2 – 3), and 0.5 M H2SO4 (pH 0.33), T = RT, p = ambient pressure, 0.5 M H2SO4 and 1 M H2SO4	yes	(28)
	{Mo142Cu5}
	[{Na(H2O)12} ⊂ {MoVI72CrIII30O252(CH3COO)19(H2O)}∙ca. 120H2O	catalysis	synthesis of benzimidazoles (18)	H2O, CH2Cl2, EtOH	see {Mo72V30}	yes	(15), (18), (161), (162), (134), (183), (184)
	{Mo72Cr30}		epoxidation of alkenes/olefins (161), (183)		(161): see {Mo72V30}. (151): n(Mo72Cr30) = 0.002 mmol, n(olefins) = 0.5 mmol, n(30 % H2O2) = 0.75 mmol, v(EtOH) = 1 mL, T = 70 ℃
			oxidation of sulfides (162)		see {Mo72V30}
			Selective oxidation of CEES (15)		see {Mo132}
		material science	nanogenerator for harvesting biomechanical energy (134)	H2O	see {Mo132}
			POM/ethyl cellulose film for energy conversion (wind, rain, and solar to electricity) (184)		(184): Mo72Cr30/ethyl cellulose films with POM wt % = 71.4 %, three-electrode systems: Mo72Cr30/ethyl cellulose film as working electrode, Ag/AgCl as reference electrode, Pt – wire as counter electrode, KCl (aq) as electrolyte, simulated sunlight – 300 W Xenon lamp, simulated raindrops – DI H2O or NaCl (aq), simulated wind – air gun
	[MoV24MoVI96O366H14(H2O)48{CeIII(H2O)5}6]4–	(photo)catalysis	photocatalytic oxidation of sulfides when first dimerized to {Mo120Ce6}2	H2O and H2O/CH3OH for dimerization of catalyst, and MeCN for catalysis	cat. loading = 0.025 mol %, v(MeCN) = 2 mL, 10 W 400 nm LED irradiation, p(O2) = 1 atm, t = 10 h, n(sulfides) = 0.2 mmol, T = RT	yes	(185)
	{Mo120Ce6}
	{MoVI/V90CeIII10O280(H2O)80H10}∙xH2O	photothermal properties	3-in-1 treatment for osteosarcoma in the form of {Mo90Ce10}@ bioactive glass (BG) scaffolds (antitumor effects, tissue-protective properties, and the ability to enhance osteogenesis)	H2O, PBS	c(POM) = 50 – 800 µg/mL, T = RT, 1064 nm laser irradiation (1 – 2 W cm-2, 10 min), t = 2 – 21 days, c(H2O2) = 800 µM, sodium β-glycerophosphate (10 mM), L-ascorbic acid (50 μg mL-1), and dexamethasone (10 nM), DMEM medium, MG63 cell suspension (3∙107 cells mL-1, 0.1 mL per mouse), BMSCs cells	no	(186)
	(x= 180 – 191)
	{Mo90Ce10}
	W-based large POMs (Keplerates)
	[WVI72VIV30O282(SO3)12(H2O)96]36–{W72V30}	catalysis	synthesis of benzimidazoles (18)	EtOH	see {Mo72V30}	yes	(18), (187)
		material science	electron acceptor in a photovoltaic system (187)	0.1 M Na2SO4	(187): 100 Xe arc lamp – irradiation source, three-electrode system, 0.1 M Na2SO4
	[WVI72FeIII30O252(SO4)25(H2O)64]32– {W72Fe30}	catalysis	oxidation of sulfides to sulfones (188)	CH3CN, D2O, H2O	(188): n(W72Fe30) = 10 µmol, n(sulfides) = 1 mmol, v(CH3CN) = 3 mL, 30 % H2O2, T = 50 ℃, t = 75 min	yes	(188), (189), (190)
			electrocatalytic oxidation of lighter hydrocarbons (189)		(189): three-electrode system: Pt mesh – cathode, Pt wire – anode, Ag/AgCl reference, n(W72Fe30) = 1.9 µmol, v(D2O) = 2.5 mL, p(air) = 1 bar, p(hydrocarbon) = 2 bar, t = 24 h, T = 20 ℃, H2SO4
			hydroxylation of arenes, dealkylation of alkylamines and alkylsulfides, oxidation of cyclic and acyclic ketones, alcohols and carboxylic acid (190)		(190): n(W72Fe30) = 1.3 – 1.9 µmol, v(H2O) = 2.0 – 2.5 mL, n(substrate) = 100 − 300 µmol, T = 20 ℃, t = 2 – 48 h, p(air) = 1 bar, three-electrode system: Pt wire anode, Pt mesh cathode, Ag/AgCl reference
	FeIII3[WVI72FeIII30O252(CH3COO)2(OH)25(H2O)103]	catalysis	electrocatalytic water reduction	H2O	see {Mo72Fe30}	yes	(174)
	{W72Fe33}
